# Supplementary material for: The VALUE Study: Exploring the Value of a Clinical Ethics Consultation Service at the “A. Gemelli” Hospital
Source: Healthcare (Basel). 2026 Feb 4;14(3):395. doi: 10.3390/healthcare14030395 (PMC12897271; doi:10.3390/healthcare14030395)
Supplement: Supplementary file 1 [file healthcare-14-00395-s001.zip]

Archive with 1 entries (1 files):
- healthcare-4063763-supplementary.pdf
